# Supplementary material for: Biochar-Derived Persistent Free Radicals: A Plethora of Environmental Applications in a Light and Shadows Scenario
Source: Toxics. 2024 Mar 27;12(4):245. doi: 10.3390/toxics12040245 (PMC11054495; doi:10.3390/toxics12040245)
Supplement: Supplementary file 1 [file toxics-12-00245-s001.zip]

Archive with 1 entries (1 files):
- toxics-2907143-supplementary.pdf
